# Supplementary material for: Bidirectional Mendelian randomization study of insulin-related traits and risk of ovarian cancer
Source: Front Endocrinol (Lausanne). 2023 Mar 1;14:1131767. doi: 10.3389/fendo.2023.1131767 (PMC10014907; doi:10.3389/fendo.2023.1131767)
Supplement: Supplementary file 1 [file DataSheet_1.csv]

	SNP	effect_allele.exposure	other_allele.exposure	effect_allele.outcome	other_allele.outcome	beta.exposure	beta.outcome	eaf.exposure	eaf.outcome	remove	palindromic	ambiguous	id.outcome	chr	pos	se.outcome	samplesize.outcome	pval.outcome	outcome	originalname.outcome	outcome.deprecated	mr_keep.outcome	data_source.outcome	se.exposure	chr.exposure	pval.exposure	samplesize.exposure	pos.exposure	id.exposure	exposure	mr_keep.exposure	pval_origin.exposure	data_source.exposure	action	mr_keep
1	rs10830963	G	C	G	C	-0.232	0.00037868	0.287	0.274158	FALSE	TRUE	FALSE	ieu-b-4963	11	92708710	0.000276236	199741	0.17	Ovarian cancer || id:ieu-b-4963	Ovarian cancer	Ovarian cancer || ||	TRUE	igd	0.0434	11	9.01198e-08	527	92708710	ebi-a-GCST004488	|| id:ebi-a-GCST004488	TRUE	reported	igd	2	TRUE
2	rs10983538	T	C	T	C	-0.3013	0.000515902	0.138	0.151383	FALSE	FALSE	FALSE	ieu-b-4963	9	119887027	0.000348197	199741	0.14	Ovarian cancer || id:ieu-b-4963	Ovarian cancer	Ovarian cancer || ||	TRUE	igd	0.0634	9	2.03301e-06	527	119887027	ebi-a-GCST004488	|| id:ebi-a-GCST004488	TRUE	reported	igd	2	TRUE
3	rs11135317	A	C	A	C	0.2143	7.03013e-05	0.268	0.281814	FALSE	FALSE	FALSE	ieu-b-4963	5	163959140	0.00027407	199741	0.8	Ovarian cancer || id:ieu-b-4963	Ovarian cancer	Ovarian cancer || ||	TRUE	igd	0.0457	5	2.75797e-06	527	163959140	ebi-a-GCST004488	|| id:ebi-a-GCST004488	TRUE	reported	igd	2	TRUE
4	rs138478706	C	T	C	T	-0.5225	0.000140198	0.037	0.042011	FALSE	FALSE	FALSE	ieu-b-4963	15	26085081	0.000617993	199741	0.82	Ovarian cancer || id:ieu-b-4963	Ovarian cancer	Ovarian cancer || ||	TRUE	igd	0.1126	15	3.44897e-06	527	26085081	ebi-a-GCST004488	|| id:ebi-a-GCST004488	TRUE	reported	igd	2	TRUE
5	rs1779638	G	T	G	T	0.2699	-1.73778e-05	0.162	0.134912	FALSE	FALSE	FALSE	ieu-b-4963	10	8255081	0.000364619	199741	0.96	Ovarian cancer || id:ieu-b-4963	Ovarian cancer	Ovarian cancer || ||	TRUE	igd	0.057	10	2.16701e-06	527	8255081	ebi-a-GCST004488	|| id:ebi-a-GCST004488	TRUE	reported	igd	2	TRUE
6	rs58858201	C	T	C	T	0.3673	-0.000199729	0.075	0.086994	FALSE	FALSE	FALSE	ieu-b-4963	5	75177297	0.000439132	199741	0.649999	Ovarian cancer || id:ieu-b-4963	Ovarian cancer	Ovarian cancer || ||	TRUE	igd	0.0803	5	4.74799e-06	527	75177297	ebi-a-GCST004488	|| id:ebi-a-GCST004488	TRUE	reported	igd	2	TRUE
7	rs7756992	G	A	G	A	-0.2324	4.51836e-05	0.285	0.265812	FALSE	FALSE	FALSE	ieu-b-4963	6	20679709	0.000278705	199741	0.87	Ovarian cancer || id:ieu-b-4963	Ovarian cancer	Ovarian cancer || ||	TRUE	igd	0.0446	6	1.91201e-07	527	20679709	ebi-a-GCST004488	|| id:ebi-a-GCST004488	TRUE	reported	igd	2	TRUE
8	rs9425530	G	A	G	A	0.2973	-0.000167177	0.66	0.645755	FALSE	FALSE	FALSE	ieu-b-4963	1	182298320	0.000278509	199741	0.55	Ovarian cancer || id:ieu-b-4963	Ovarian cancer	Ovarian cancer || ||	TRUE	igd	0.0624	1	1.883e-06	527	182298320	ebi-a-GCST004488	|| id:ebi-a-GCST004488	TRUE	reported	igd	2	TRUE
9	rs9479886	T	C	T	C	-0.4475	0.000821498	0.09	0.140949	FALSE	FALSE	FALSE	ieu-b-4963	6	154866738	0.000361043	199741	0.0230001	Ovarian cancer || id:ieu-b-4963	Ovarian cancer	Ovarian cancer || ||	TRUE	igd	0.0917	6	1.05499e-06	527	154866738	ebi-a-GCST004488	|| id:ebi-a-GCST004488	TRUE	reported	igd	2	TRUE
