# Supplementary material for: Bidirectional Mendelian randomization study of insulin-related traits and risk of ovarian cancer
Source: Front Endocrinol (Lausanne). 2023 Mar 1;14:1131767. doi: 10.3389/fendo.2023.1131767 (PMC10014907; doi:10.3389/fendo.2023.1131767)
Supplement: Supplementary file 2 [file DataSheet_2.csv]

	SNP	effect_allele.exposure	other_allele.exposure	effect_allele.outcome	other_allele.outcome	beta.exposure	beta.outcome	eaf.exposure	eaf.outcome	remove	palindromic	ambiguous	id.outcome	chr	pos	se.outcome	samplesize.outcome	pval.outcome	outcome	originalname.outcome	outcome.deprecated	mr_keep.outcome	data_source.outcome	chr.exposure	pos.exposure	se.exposure	pval.exposure	samplesize.exposure	id.exposure	exposure	mr_keep.exposure	pval_origin.exposure	data_source.exposure	action	mr_keep
1	rs114858887	G	A	G	A	0.00419969	-0.1792	0.025257	0.027	FALSE	FALSE	FALSE	ebi-a-GCST004488	18	65809262	0.1403	527	0.2015	Insulin secretion rate || id:ebi-a-GCST004488	Insulin secretion rate	Insulin secretion rate || ||	TRUE	igd	18	65809262	0.000791727	1.09999e-07	199741	ieu-b-4963	|| id:ieu-b-4963	TRUE	reported	igd	2	TRUE
2	rs1358253	G	A	G	A	0.00129058	-0.0117	0.288045	0.274	FALSE	FALSE	FALSE	ebi-a-GCST004488	12	16414427	0.0458	527	0.7977	Insulin secretion rate || id:ebi-a-GCST004488	Insulin secretion rate	Insulin secretion rate || ||	TRUE	igd	12	16414427	0.000274507	2.59998e-06	199741	ieu-b-4963	|| id:ieu-b-4963	TRUE	reported	igd	2	TRUE
3	rs1687403	C	T	C	T	0.0024659	-0.1202	0.07545	0.062	FALSE	FALSE	FALSE	ebi-a-GCST004488	9	117061023	0.087	527	0.167	Insulin secretion rate || id:ebi-a-GCST004488	Insulin secretion rate	Insulin secretion rate || ||	TRUE	igd	9	117061023	0.000469832	1.5e-07	199741	ieu-b-4963	|| id:ieu-b-4963	TRUE	reported	igd	2	TRUE
4	rs2143612	C	T	C	T	0.00307225	0.1882	0.037447	0.036	FALSE	FALSE	FALSE	ebi-a-GCST004488	20	56888997	0.1268	527	0.1376	Insulin secretion rate || id:ebi-a-GCST004488	Insulin secretion rate	Insulin secretion rate || ||	TRUE	igd	20	56888997	0.000653342	2.59998e-06	199741	ieu-b-4963	|| id:ieu-b-4963	TRUE	reported	igd	2	TRUE
5	rs28678815	T	C	T	C	0.00132687	0.0053	0.254527	0.237	FALSE	FALSE	FALSE	ebi-a-GCST004488	18	61004727	0.0481	527	0.9125	Insulin secretion rate || id:ebi-a-GCST004488	Insulin secretion rate	Insulin secretion rate || ||	TRUE	igd	18	61004727	0.000283559	2.90001e-06	199741	ieu-b-4963	|| id:ieu-b-4963	TRUE	reported	igd	2	TRUE
6	rs35486093	G	A	G	A	-0.00210772	0.1312	0.090246	0.1	FALSE	FALSE	FALSE	ebi-a-GCST004488	1	85729820	0.068	527	0.0535501	Insulin secretion rate || id:ebi-a-GCST004488	Insulin secretion rate	Insulin secretion rate || ||	TRUE	igd	1	85729820	0.000430992	1e-06	199741	ieu-b-4963	|| id:ieu-b-4963	TRUE	reported	igd	2	TRUE
7	rs4443540	T	C	T	C	0.00172592	-0.0899	0.201553	0.2	FALSE	FALSE	FALSE	ebi-a-GCST004488	6	1505511	0.0587	527	0.1256	Insulin secretion rate || id:ebi-a-GCST004488	Insulin secretion rate	Insulin secretion rate || ||	TRUE	igd	6	1505511	0.000315998	4.70002e-08	199741	ieu-b-4963	|| id:ieu-b-4963	TRUE	reported	igd	2	TRUE
8	rs76264086	C	T	C	T	0.00476681	-0.0414	0.015342	0.015	FALSE	FALSE	FALSE	ebi-a-GCST004488	6	152680071	0.1866	527	0.8244	Insulin secretion rate || id:ebi-a-GCST004488	Insulin secretion rate	Insulin secretion rate || ||	TRUE	igd	6	152680071	0.00100667	2.19999e-06	199741	ieu-b-4963	|| id:ieu-b-4963	TRUE	reported	igd	2	TRUE
9	rs78231145	T	A	T	A	0.00519736	-0.2885	0.016594	0.016	FALSE	TRUE	FALSE	ebi-a-GCST004488	2	98453267	0.1965	527	0.142	Insulin secretion rate || id:ebi-a-GCST004488	Insulin secretion rate	Insulin secretion rate || ||	TRUE	igd	2	98453267	0.00101224	2.80001e-07	199741	ieu-b-4963	|| id:ieu-b-4963	TRUE	reported	igd	2	TRUE
10	rs79693379	G	A	G	A	0.00280698	-0.1372	0.045021	0.041	FALSE	FALSE	FALSE	ebi-a-GCST004488	3	87006367	0.1477	527	0.3531	Insulin secretion rate || id:ebi-a-GCST004488	Insulin secretion rate	Insulin secretion rate || ||	TRUE	igd	3	87006367	0.000593058	2.19999e-06	199741	ieu-b-4963	|| id:ieu-b-4963	TRUE	reported	igd	2	TRUE
